# Supplementary material for: Dystrophin Dp71 Subisoforms Localize to the Mitochondria of Human Cells
Source: Life (Basel). 2021 Sep 16;11(9):978. doi: 10.3390/life11090978 (PMC8468555; doi:10.3390/life11090978)
Supplement: Supplementary file 1 [file life-11-00978-s001.zip]

Archive with 1 entries (1 files):
- life-1287398-supplementary.pdf
